# Supplementary material for: High Value Utilization of Waste Wood toward Porous and Lightweight Carbon Monolith with EMI Shielding, Heat Insulation and Mechanical Properties
Source: Molecules. 2023 Mar 8;28(6):2482. doi: 10.3390/molecules28062482 (PMC10056734; doi:10.3390/molecules28062482)
Supplement: Supplementary file 1 [file molecules-28-02482-s001.zip]

Archive with 1 entries (1 files):
- molecules-2212663-supplementary.pdf
